# Supplementary material for: Salivary Lactate Dehydrogenase, Matrix Metalloproteinase-9, and Chemerin—The Most Promising Biomarkers for Oral Cancer? A Systematic Review with Meta-Analysis
Source: Int J Mol Sci. 2025 Aug 18;26(16):7947. doi: 10.3390/ijms26167947 (PMC12386804; doi:10.3390/ijms26167947)
Supplement: Supplementary file 1 [file ijms-26-07947-s001.zip]

Archive with 1 entries (1 files):
- ijms-3752490-supplementary.pdf
